# Supplementary material for: Aromatase Inhibitor Therapy Is Associated with Distinct Plasma Lipidomic Profiles in Postmenopausal Breast Cancer Patients
Source: Int J Mol Sci. 2026 Feb 17;27(4):1926. doi: 10.3390/ijms27041926 (PMC12940922; doi:10.3390/ijms27041926)
Supplement: Supplementary file 1 [file ijms-27-01926-s001.zip]

Archive with 4 entries (4 files):
- Supplementary Figure S1.png
- Supplementary Figure S2.png
- Supplementary Table S1.xlsx
- Supplementary Table S2.xlsx
