# Supplementary material for: Aromatase Inhibitor Therapy Is Associated with Distinct Plasma Lipidomic Profiles in Postmenopausal Breast Cancer Patients
Source: Int J Mol Sci. 2026 Feb 17;27(4):1926. doi: 10.3390/ijms27041926 (PMC12940922; doi:10.3390/ijms27041926)
Supplement: Supplementary file 1 [file ijms-27-01926-s001.zip › Supplementary Table S1.xlsx]

## Sheet: Supplementary Table S1
	CE(16:0)	CE(16:1)	CE(18:1)	CE(18:2)	CE(18:3)	CE(18:4)	CE(20:3)	CE(20:4)	CE(20:5)	CE(22:5)	CE(22:6)	Cholesterol	DG(16:0_16:0)	DG(14:0_18:1)	DG(16:0_16:1)	DG(16:0_18:1)	DG(16:1_18:0)	DG(16:0_18:2)	DG(16:1_18:1)	DG(18:0_18:0)	DG(18:0_18:1)	DG(18:0_18:2)	DG(18:1_18:1)	DG(18:1_18:2)	DG(16:0_20:4)	DG(18:2_18:2)	DG(18:1_20:4)	FA(14:0)	FA(15:0)	FA(16:0)	FA(16:1)	FA(18:0)	FA(18:1)	FA(18:2)	FA(18:3)	FA(20:1)	FA(20:2)	FA(20:3)	FA(20:4)	FA(22:0)	FA(22:4)	FA(22:5)	FA(22:6)	Cer(d18:1/16:0)	Cer(d18:1/16:1)	Cer(d18:0/18:0)	Cer(d18:1/18:0)	Cer(d16:0/22:0)	Cer(d18:0/20:0)
AI31	-0.989877	-0.333256	1.10155	3.63095	0.86826	-2.85183	-0.182433	3.37623	0.138327	-1.4867	0.943463	3.21687	-0.403805	-2.24092	-2.44201	0.0714375	-2.26678	-0.0280117	-1.22502	-1.51594	-1.98701	-2.54138	0.530524	0.34386	-1.06926	-0.28923	-0.248538	-4.0069	-4.66759	-0.672415	-3.0783	-1.06436	-0.30438	-0.689484	-4.55057	-4.70267	-4.55422	-4.6096	-4.03069	-5.72484	-5.44305	-6.04556	-5.38455	-5.26881	-4.23844	-6.4709	-6.66057	-7.29854	-7.44063
AI29	-0.896633	-0.14837	1.72618	3.61156	-0.0184925	-3.08447	-0.788598	1.5615	-1.38341	-2.72005	-1.09846	3.76584	0.942782	-0.615228	-0.528227	1.62864	-0.922097	1.23221	0.282502	-0.436125	-0.00342674	-1.35526	1.4412	0.776736	-3.60099	-0.412662	-3.48081	-2.06076	-2.32115	1.76625	-0.355822	1.16618	2.17044	1.69478	-2.08568	-2.24989	-2.53111	-2.027	-1.45989	-4.67806	-3.43573	-3.67127	-3.67305	-4.81237	-4.07975	-6.608	-5.52211	-7.48123	-7.08938
AI27	-0.828757	-0.253497	1.54273	3.78712	0.815093	-3.09784	0.336205	2.71795	0.157211	-1.49155	1.1607	3.16227	0.195768	-1.09398	-1.51933	1.38682	-1.76651	1.08847	0.127202	-1.17178	-0.473361	-1.24788	1.87347	1.90831	-0.822274	1.32857	0.640358	-1.88873	-3.06429	1.94631	-0.0927326	1.00454	2.39274	1.87678	-2.05508	-1.62612	-1.66845	-2.18604	-2.31982	-5.33419	-2.70458	-3.50249	-4.18101	-4.86349	-3.71533	-5.58631	-5.43042	-7.27315	-6.65821
AI33	-0.484517	-1.03787	1.98329	4.26	0.918844	-3.92155	0.300037	3.56169	0.877893	-0.918716	2.14627	3.80489	-0.0142843	-1.95486	-3.71368	0.862446	-0.973466	0.547775	-0.622645	-0.584911	-1.30607	-1.31313	1.13123	1.00087	-1.40645	1.16147	-0.190957	-2.26972	-3.37867	1.40573	-0.707851	0.424338	2.07083	1.56807	-2.46535	-2.36019	-2.50182	-3.25716	-3.03388	-5.24525	-4.02937	-4.57042	-4.50816	-4.86803	-3.70558	-5.42625	-5.01062	-7.03429	-5.73978
AI22	-0.751242	0.0964366	1.84842	3.8372	1.46826	-1.95531	0.525573	3.03781	0.977139	-1.29439	1.73793	3.36788	-0.367372	-1.11403	-1.77156	1.06784	-2.29479	-0.524077	0.524526	-0.639841	-0.958726	-1.70799	1.48783	0.213059	-1.1621	-0.591176	-0.0591901	-3.19985	-3.84818	0.562018	-1.55052	-0.141043	1.2045	0.104842	-3.30693	-3.3464	-3.65199	-3.91975	-3.80039	-5.16519	-4.88006	-5.30793	-4.71316	-6.49052	-4.56256	-7.2597	-6.71305	-7.81541	-7.63645
AI34	-0.315757	0.293024	2.28421	4.36129	1.08278	-3.29352	1.13637	3.86894	0.418858	0.0524224	1.55315	3.73241	0.338416	-1.04564	-0.811376	1.57877	-2.03391	1.42612	0.739171	-0.355416	-0.202062	-1.06645	1.51974	1.66275	-0.612652	0.560495	0.500569	-2.307	-3.15483	1.80362	-0.161718	0.893583	2.38357	1.6525	-2.13048	-1.94632	-1.98339	-1.98945	-1.22921	-5.24394	-2.72653	-3.19461	-3.79769	-4.70575	-3.52899	-4.95806	-4.52044	-6.76885	-5.50077
AI23	-0.239	0.204047	1.94283	4.14605	0.955472	-2.71949	0.828654	3.61901	1.29837	-0.969088	1.7696	3.51192	0.45905	-0.806748	-1.09857	1.27922	-0.556209	1.43177	0.457897	-0.0778928	-0.709401	-1.02339	2.44855	2.44049	-0.639595	1.80613	0.959772	-2.1058	-3.01181	1.77231	0.0565019	0.755546	2.41238	1.80912	-1.77839	-1.84697	-1.9779	-2.44762	-2.43078	-5.30874	-3.2321	-3.55265	-3.96613	-5.38389	-4.14768	-5.89758	-4.74483	-7.26325	-6.51241
AI26	-0.476779	-0.411176	1.88078	4.40619	1.09957	-3.41908	0.782721	3.44973	0.333723	-1.5167	1.29987	3.53729	-0.284273	-0.857254	-1.93961	0.486439	-1.74371	0.805025	-0.816327	-0.406356	-0.791688	-1.06233	0.939574	1.45654	-1.78997	0.438764	-0.912366	-2.16352	-2.97466	1.58889	-0.57121	0.848115	2.2201	1.88922	-2.29074	-2.21766	-1.85666	-2.33405	-2.12372	-4.97089	-3.11959	-3.85557	-3.86558	-5.74181	-4.19783	-7.52382	-5.72348	-7.52917	-7.28992
AI25	-0.509809	0.253703	2.0122	3.17273	-0.651978	-4.619	-0.946149	0.277076	-2.76807	-4.15104	-3.37909	3.55301	0.276412	-0.529515	-0.810678	2.16827	-1.60266	1.26133	0.127531	-0.701188	0.304757	-0.708771	1.73504	0.880455	-4.60052	-0.959003	-4.27283	-2.38252	-3.25677	1.88055	-0.235042	1.22901	2.35982	1.94557	-2.29686	-1.95373	-1.8215	-1.83387	-2.11535	-4.51123	-3.46457	-4.25461	-4.5062	-4.95106	-3.43111	-5.11266	-4.84048	-7.06415	-5.82488
AI24	0.0458184	0.325896	2.71558	4.60818	1.69897	-1.2669	1.29264	3.89007	2.14199	-0.684452	2.38227	3.88841	-0.454218	-1.3296	-3.15577	-0.526797	-1.78976	-1.51431	-0.640894	-0.803454	-1.72926	-4.86989	0.256313	-0.186705	-1.64239	-0.0602155	-1.43603	-2.02997	-2.66375	1.61028	-0.537131	1.07869	2.25454	1.48637	-2.12636	-2.16263	-2.5718	-3.04632	-3.08315	-4.99835	-3.91748	-4.13857	-4.04301	-4.85173	-4.04584	-5.61182	-6.06609	-6.9794	-6.71565
AI21	0.166114	0.289998	2.27934	3.62856	0.32946	-3.2932	-1.0799	1.10682	0.45289	-2.66256	-0.47999	3.8809	1.86194	0.444164	0.572245	3.16905	-0.333182	2.20149	1.16176	0.193374	1.00439	0.0142207	3.06627	1.93134	-1.91425	0.352716	-1.04763	-2.6322	-2.94732	1.39972	-1.22302	1.00504	1.58137	0.981458	-2.16094	-2.50194	-2.63975	-2.29648	-1.85398	-4.82357	-3.96485	-3.57315	-3.25532	-4.90814	-4.18452	-6.55233	-5.50926	-7.62291	-6.61447
AI28	-0.297859	0.49935	2.3591	4.18769	1.04648	-2.88423	0.665863	3.20489	-0.251938	-1.26649	0.723975	3.68281	1.14975	-1.45311	-1.93012	1.79029	-1.18528	2.0913	-0.390708	-0.0512989	-0.0109324	-0.173634	1.71684	1.89077	0.0655778	1.35761	-0.075885	-3.16782	-3.65807	0.922657	-1.4607	0.374065	1.45374	1.2463	-3.05067	-3.20192	-3.03378	-2.41801	-1.35581	-4.3885	-3.65174	-3.55869	-3.0738	-4.58829	-3.99411	-6.79973	-5.09585	-7.27792	-6.38382
AI30	-0.613659	-0.863856	1.82527	4.03665	1.05245	-2.4397	0.668695	3.62283	1.11661	-1.26046	1.56246	3.58497	0.117347	-2.40788	-2.76887	0.230851	-1.40152	1.00433	-0.946358	-0.301607	-1.26899	-0.755134	1.25072	2.02044	-2.40549	1.44086	0.077232	-2.78704	-3.64453	0.988021	-1.39388	0.387547	1.72307	1.32757	-2.69995	-2.85971	-2.67699	-3.19481	-2.945	-5.78852	-3.83642	-4.41109	-4.80128	-5.14327	-4.44335	-6.96969	-5.77866	-7.11781	-7.03088
AI32	-0.675661	0.266251	1.93332	4.37461	1.6642	-2.42718	1.20933	3.71035	0.738632	-1.11252	2.06417	3.61152	0.444625	-0.310545	-0.0279076	2.13079	-1.106	1.97676	1.04832	0.44796	-0.231633	-0.104113	2.29065	2.05358	0.00257853	1.85213	1.46878	-3.36815	-4.35921	0.736201	-0.999255	-0.131221	1.30625	0.775348	-2.99257	-3.28558	-3.09666	-3.34267	-3.02719	-6.00462	-4.06143	-4.83132	-4.8305	-5.51921	-4.25747	-7.09064	-6.05867	-7.58865	-7.06422
AI11	-1.05903	-0.70987	1.41339	3.98034	0.957817	-1.83858	0.276573	3.09342	2.33893	-1.13677	2.1692	3.61166	-0.158909	-1.43097	-1.62316	1.03515	-2.08824	1.15927	-0.246749	-0.397849	-1.04649	-1.38221	1.42851	1.57224	-1.39374	1.51056	-0.207652	-3.25635	-3.53689	0.843479	-1.28975	0.266738	1.67237	1.17569	-2.79755	-2.54246	-2.73608	-3.50633	-3.48634	-5.34248	-4.38024	-4.52533	-4.20781	-4.91445	-3.89021	-6.35856	-5.55741	-7.66263	-6.60125
AI9A	-0.174351	0.380189	2.21231	3.75468	0.363083	-3.37988	-0.0928679	2.09915	-0.485236	-2.56717	-0.323168	3.51956	0.766084	-0.315467	-0.258503	2.09912	-1.09145	1.19425	0.507701	-0.748537	-0.065586	-0.879595	2.16756	1.15017	-1.64878	-0.319913	-1.27261	-1.25605	-2.27178	2.28227	0.235814	1.46833	2.72147	2.13871	-1.32528	-1.61549	-1.66786	-1.35882	-0.899407	-4.74339	-2.38789	-2.90774	-3.15772	-5.34249	-4.67842	-6.12935	-5.4569	-7.43046	-6.78679
AI5A	-0.76026	0.297826	1.8064	3.75888	1.79135	-1.51519	0.934483	3.42361	1.07364	-0.910918	1.32478	3.4392	-0.154389	-1.16597	-0.902514	1.44609	-1.28132	0.641184	0.227114	-0.986359	-0.557721	-1.21036	1.72722	0.909151	-0.43093	0.361739	0.350946	-4.60497	-5.03155	-0.601692	-3.08071	-1.14754	-0.382026	-1.02689	-4.73427	-4.73956	-4.56983	-4.15795	-3.71198	-5.88168	-5.14897	-5.91696	-6.15561	-5.19735	-3.96205	-6.00166	-5.40332	-9.02994	-6.41615
AI7A	-0.752354	0.030936	1.61364	4.4979	2.10064	-1.9222	1.39234	3.91256	1.47939	-0.448222	1.58626	3.59101	-0.438016	-1.58411	-1.80498	0.642969	-1.88593	0.734098	-0.186186	-0.585043	-1.26466	-1.30761	1.56932	1.71835	-0.810925	1.67889	0.277351	-3.63374	-4.45104	0.425405	-1.30075	-0.311977	1.14216	0.601584	-3.30536	-3.57698	-3.30051	-3.5289	-3.14519	-5.6682	-4.17884	-5.13465	-5.52449	-4.88086	-3.59545	-5.60619	-5.6812	-7.10386	-6.67188
AI6A	-0.945192	-0.369732	1.2734	3.59915	0.641507	-3.26286	0.502201	2.32967	-0.131937	-2.21259	0.185323	3.12512	-0.500643	-0.676059	-0.688707	1.36315	-0.963749	0.908407	0.382366	-0.91025	-0.605921	-2.21216	1.64481	1.55948	-1.53029	0.492823	-0.247875	-3.05329	-3.60399	0.676245	-1.49769	0.231253	1.0172	0.321147	-3.28738	-3.43022	-3.62547	-2.73763	-2.26277	-5.19859	-4.4872	-4.95424	-4.66733	-5.39406	-4.38596	-5.8373	-5.67881	-6.97307	-6.80739
AI14	-0.0610173	0.287633	2.3129	4.38114	1.70201	-2.95092	0.923436	3.56547	0.125537	-1.54541	0.783672	3.46575	0.322135	-0.856684	-0.765867	1.55981	-1.22966	1.05438	-0.175519	-1.03354	-0.243695	-0.811977	1.75843	1.28494	-1.46238	0.425465	-0.498001	-2.73172	-3.45899	1.5765	-0.742492	1.12278	2.16214	1.59038	-2.00721	-2.07851	-2.09429	-1.622	-0.850651	-5.49412	-3.03637	-3.22112	-2.7968	-4.87846	-3.99644	-5.58158	-5.5273	-7.81991	-6.15678
AI13	-0.638361	0.163068	1.5271	3.49219	-0.0376307	-3.77336	0.0988059	1.63507	-1.91181	-2.9315	-0.91492	3.28455	0.911052	0.0912366	-0.0210971	2.26742	-1.50179	1.96746	1.33906	-0.281992	-0.259267	-1.09594	2.33007	2.08517	-1.05942	1.0857	-1.13275	-2.01403	-2.72227	1.82207	-0.142892	0.797776	2.2216	1.78922	-2.12762	-2.22387	-1.97019	-1.08868	-1.2235	-4.9024	-3.41133	-3.74804	-3.63019	-4.75608	-4.05139	-7.08378	-6.20129	-7.02939	-6.82691
AI10	-0.141562	0.143143	2.25809	4.56086	1.31699	-1.87853	0.941757	4.01041	1.66771	-0.782014	1.7187	3.8144	0.363127	-0.946074	-1.50423	0.944779	-1.28203	1.18458	-0.72027	-0.372852	-0.976405	-1.15752	0.945094	1.16343	-2.12507	0.263797	-1.52907	-1.92986	-2.61492	1.95987	-0.285941	1.26003	2.50504	2.06766	-1.37195	-1.66146	-1.74821	-2.09258	-1.48003	-4.93042	-2.91894	-3.23399	-3.34718	-4.77036	-3.90639	-6.38426	-5.10961	-7.43103	-6.54657
AI15	-0.540916	0.239738	1.88042	4.30391	1.40486	-2.60477	1.09055	3.63267	1.21475	-1.16307	1.74808	3.56774	-0.480615	-1.39783	-1.94688	0.480841	-1.71323	0.140241	-0.0830719	-1.09817	-1.11263	-1.36389	1.49667	1.59463	-1.55638	0.885676	-0.321555	-2.64785	-3.44995	1.35459	-0.313147	0.58085	2.15848	1.44563	-2.28285	-2.23983	-2.36211	-2.87546	-2.6258	-5.25225	-3.57568	-3.93063	-4.19236	-5.17313	-4.60409	-6.05482	-5.40621	-7.4827	-6.629
AI2A	-1.1157	-0.518013	1.79628	4.11471	1.28276	-2.17133	1.01557	3.03894	0.59209	-1.53242	0.85178	3.43359	-2.79674	-1.89746	-2.5878	0.24112	-2.74911	0.62268	-0.252528	-0.679787	-1.40019	-1.54625	1.43741	1.41133	-1.69238	0.877822	-0.538643	-3.19638	-4.18073	0.559972	-1.60719	-0.256118	1.39285	0.745132	-2.78757	-3.05146	-3.27324	-3.53909	-3.49569	-6.24662	-4.55071	-4.8672	-5.27363	-5.18833	-4.0863	-6.84548	-6.15316	-7.56025	-6.45028
AI3A	-0.832852	0.225913	1.63967	4.44559	1.8568	-1.28258	1.14272	4.19632	2.64156	-0.856326	2.71599	3.43771	-0.235033	-2.57116	-2.67227	0.115469	-2.83188	0.957973	-0.256793	-1.17039	-1.84277	-1.40686	1.40602	1.66503	-1.54476	1.22705	-0.0529299	-2.76169	-3.51323	1.20046	-0.336253	0.32202	1.88558	1.54246	-1.5308	-2.09389	-2.21127	-2.70181	-2.73162	-6.0423	-3.7548	-3.6872	-3.78398	-5.409	-4.3845	-6.55798	-6.18161	-7.88283	-8.00769
AI1A	-1.19828	-1.0299	1.48693	3.91153	0.935065	-2.97043	0.48141	3.42005	0.178619	-1.52943	0.905679	3.43743	-0.27956	-1.29471	-3.39096	-0.130377	-2.98288	-0.120495	-1.8055	-1.04255	-1.72949	-1.41997	0.683591	0.450542	-1.08814	0.165663	-0.333066	-3.52997	-4.34978	0.278379	-2.04084	-0.254235	1.09527	0.873958	-3.00432	-3.49199	-3.2014	-3.71619	-3.22812	-5.76494	-4.23411	-5.13738	-5.37996	-4.85889	-3.5833	-6.99516	-6.10032	-7.04518	-6.56101
AI8A	0.136793	0.30002	2.22089	3.9965	-0.15977	-4.15515	-0.248644	1.8849	-1.50303	-3.29029	-1.25192	3.68536	0.679299	-0.861246	-0.846865	1.93802	-1.57779	1.06578	0.462656	0.304485	0.350961	-0.697893	1.91949	1.71263	-1.1711	0.733222	-3.10004	-2.39384	-2.89827	1.24446	-1.20673	0.862396	1.62285	1.19426	-2.47634	-2.69773	-2.6363	-2.42562	-1.52015	-4.9321	-3.93369	-4.42543	-4.37309	-4.76562	-4.11301	-6.93303	-5.55464	-8.07075	-7.06958
AI12	-0.815072	-0.2837	2.44804	3.97231	1.26479	-3.06024	1.10528	3.43013	0.565586	-0.82602	1.09297	3.73814	0.673632	-1.05273	-1.17458	1.25606	-1.42424	1.46372	-0.145133	-0.250043	-1.17653	-0.998094	1.62738	1.97724	-1.05841	1.27533	0.22923	-3.10184	-4.05494	1.11152	-1.00703	0.269874	1.91151	1.42299	-2.64945	-2.60242	-2.48093	-2.98863	-2.78179	-5.75696	-3.69477	-4.49592	-5.02685	-5.62736	-4.13924	-7.94477	-6.95617	-8.81005	-7.38914
AI4A	-1.36526	-0.600196	1.31424	3.65271	0.301002	-3.33927	0.517237	2.75826	0.228794	-1.46099	1.18941	3.40207	1.32463	0.0232543	-0.471003	2.35471	-0.884629	2.32323	0.890899	0.174544	-0.453757	-0.290445	2.39705	2.32459	0.625487	2.00706	0.557392	-3.76894	-4.52232	0.398227	-2.00616	-0.11071	1.03662	0.316344	-3.48197	-3.18324	-3.26416	-3.65253	-3.50069	-5.78188	-4.67294	-5.5603	-5.36845	-5.29478	-4.0243	-6.27847	-5.49491	-7.96589	-6.51391
BC68	-0.811795	-0.126877	1.55127	4.01577	0.463518	-3.55183	0.177267	3.6034	1.24788	-1.42554	1.92827	3.73798	-0.219918	-4.53049	-2.2121	0.425531	-1.29718	0.305408	-0.314037	-0.849612	-2.14375	-3.28043	0.997171	1.08015	-1.57305	0.731124	-0.19753	-2.7052	-3.28705	1.52485	-0.234282	0.660761	2.27036	1.47873	-2.23061	-1.99821	-2.03832	-2.66894	-2.31492	-5.48307	-3.21835	-3.77458	-3.92747	-4.97728	-3.76103	-5.52696	-5.54581	-8.70847	-6.60759
BC69	-0.58086	0.154848	2.14723	3.97188	0.756543	-3.17403	0.266379	1.41077	-1.46382	-2.91881	-0.314218	3.37644	1.364	-0.100761	-0.518737	2.40451	-1.18587	1.46514	1.04282	-0.0263592	0.0671162	-1.24086	2.71955	1.70927	-2.32452	1.09608	-1.53351	-3.00222	-3.38513	1.13243	-1.37352	0.836717	1.38209	1.17666	-2.69154	-2.84343	-2.50337	-1.62063	-1.63894	-4.52951	-3.81226	-4.08842	-3.93914	-5.25199	-4.82254	-7.16707	-6.05684	-9.54554	-7.05845
BC61	0.234805	-0.763105	2.28852	3.75816	-0.905013	-3.78469	-0.97038	1.73215	-0.275268	-2.70345	-0.383116	4.1052	0.932216	-0.449769	-1.30942	2.27394	-0.783779	1.69316	-0.184106	-0.40487	0.403589	-0.58525	2.00005	1.25929	-1.87098	0.479877	-1.43897	-2.314	-2.73818	2.09089	-0.697638	1.45828	2.47007	2.08088	-2.32102	-1.91263	-2.16127	-2.3904	-1.3495	-3.58225	-3.5639	-3.55618	-2.82901	-4.28849	-3.77327	-6.31272	-5.92656	-7.77127	-6.31372
BC74	-0.0561337	-0.187267	1.61308	4.0806	1.15379	-2.05535	0.507385	2.96132	1.93963	-1.81875	1.45421	3.70913	-0.101211	-2.00731	-1.68009	0.727275	-0.801604	1.44921	0.306746	-0.516591	-0.917531	-1.39057	1.09714	1.51503	-1.96939	1.44993	-0.48215	-2.64968	-3.232	1.35018	-0.510579	0.744371	2.17881	1.65951	-2.02299	-2.21727	-2.09429	-2.24507	-1.61983	-4.85549	-3.26938	-3.26051	-3.44032	-5.53377	-4.75371	-6.66226	-6.39469	-7.57457	-7.44946
BC63	-0.462772	0.471618	1.97853	4.55207	1.83264	-2.18924	1.32921	4.03506	1.66667	-0.6766	1.95251	3.55524	-0.257652	-1.71694	-2.02294	1.45238	-1.66976	1.06809	-0.326172	-1.22547	-1.11973	-1.18172	1.41946	1.95425	-1.28102	1.22943	0.497799	-3.3967	-4.37888	0.652111	-1.51547	-0.0763542	1.4212	0.921962	-3.15812	-3.05234	-3.03029	-3.51544	-3.29456	-5.49747	-4.36988	-4.98274	-5.3544	-4.59813	-4.16404	-5.96458	-5.29388	-7.08578	-6.66064
BC64	-0.293702	1.09294	2.64798	4.48125	1.45097	-2.69872	0.95971	3.36397	0.735492	-1.57558	0.923068	3.84528	0.978324	-0.248251	0.00972211	2.51436	-0.683679	1.4733	1.01085	-0.0109146	0.521097	-0.728676	2.41665	1.7337	-0.580752	0.200892	-0.368181	-1.72576	-2.52521	2.10776	0.60648	1.31449	2.80623	1.84233	-1.49222	-1.24672	-1.65832	-1.12167	-0.501785	-5.53628	-2.58478	-2.79659	-2.23568	-4.49439	-4.18253	-5.06256	-4.70983	-6.96524	-5.89675
BC71	-0.381198	-0.081937	1.82979	3.96223	1.10123	-3.1255	0.230907	3.16706	0.736706	-1.00565	1.18392	3.56254	-0.435459	-1.72177	-2.03734	0.720928	-1.49507	0.69406	-0.633341	-1.18823	-0.978837	-1.78001	1.30579	0.803979	-1.87592	-0.266055	-0.572538	-2.16388	-2.91193	1.81647	-0.29404	1.02009	2.41418	1.716	-2.29521	-1.74838	-1.99032	-2.37604	-1.88589	-4.95679	-3.12693	-3.72715	-4.04119	-5.07805	-4.18707	-5.6742	-5.34751	-7.02937	-6.90796
BC70	-0.320633	0.17974	1.83275	3.90445	1.62647	-2.33443	1.13576	3.97527	1.64084	-0.678858	2.01436	3.16148	0.233629	-0.94636	-1.08549	1.50798	-1.62426	1.11859	0.65074	-0.428969	-0.495901	-1.22321	2.1748	1.87212	-0.370271	1.46743	0.974795	-3.41166	-4.19723	0.491484	-1.69481	0.110337	1.24732	0.27758	-3.16088	-3.09811	-3.20649	-3.52421	-3.02622	-5.2239	-4.07991	-5.06059	-4.92192	-5.52145	-4.33745	-5.79321	-5.18762	-8.02089	-6.8178
BC62	-0.373354	0.33448	2.09655	3.88803	0.764144	-3.19194	-0.319462	2.16512	-0.941393	-2.22665	-0.544439	3.77073	0.732407	-0.462339	-0.442542	2.01353	-0.689777	0.984963	0.481995	-0.119818	0.022988	-1.50967	2.13341	0.718773	-1.15025	0.111758	-0.896974	-1.80618	-2.52719	2.12213	0.336007	1.3244	2.80597	2.20231	-1.26457	-1.70017	-1.71778	-1.42105	-0.822788	-4.3559	-2.67711	-3.11959	-3.27542	-4.5367	-3.80544	-7.73431	-5.26295	-7.59551	-7.84655
BC65	-0.00927194	-0.228329	2.08193	4.79641	1.11922	-3.04599	1.09543	3.64284	1.30506	-0.524936	2.2277	4.06989	0.312936	-1.90272	-2.9745	0.288577	-1.85087	0.88639	-0.621067	-0.108053	-1.64839	-1.97621	1.00201	1.42169	-1.43038	1.05085	-1.12132	-3.22057	-3.92003	0.899901	-1.72075	0.329608	1.62311	0.936592	-3.17424	-2.68546	-2.80237	-3.59263	-3.16921	-4.88558	-4.30403	-4.86623	-4.56121	-5.05957	-3.95089	-6.14863	-5.778	-10.3359	-7.56949
BC72	-0.441204	0.133678	1.55388	4.08669	1.81474	-2.16174	1.08443	3.88844	0.906809	-1.01107	2.2463	3.42915	0.144225	-2.09834	-1.86479	1.3666	-1.22343	1.51211	0.249957	-0.504998	-0.0920444	-0.822068	2.13811	1.96668	-0.933024	1.49362	0.516942	-3.72799	-4.55383	0.524046	-1.71816	0.0408507	1.28719	0.633072	-3.32186	-3.18384	-3.00182	-3.48904	-3.17797	-5.92367	-4.20988	-5.03975	-5.08837	-5.91864	-4.28067	-6.8294	-6.30656	-8.2786	-7.13933
BC73	-0.775443	-0.0360137	2.2652	4.01214	1.36142	-2.52197	1.10402	3.76711	1.56966	-0.450178	2.05472	3.57074	-0.835027	-2.522	-2.53255	-0.200881	-2.33148	-0.0913653	-1.46616	-1.24559	-1.61043	-2.14533	0.951355	0.395815	-1.96908	-0.499962	-1.3464	-3.82247	-4.46027	0.341438	-1.81251	-0.24763	1.05372	0.175048	-3.53606	-3.26595	-3.58529	-3.9115	-3.75076	-5.73616	-4.67643	-5.05943	-5.19485	-5.29625	-3.83778	-5.97029	-4.89357	-7.63923	-6.75031
BC66	-0.777276	0.373026	2.2143	4.03746	1.97115	-1.1605	1.20388	2.81039	1.16242	-1.25991	0.839691	3.55252	-0.801556	-0.681255	-0.981092	1.00159	-1.19087	0.648556	0.388163	-0.721395	-1.25183	-2.1502	1.93187	0.903825	-3.42539	-0.164035	-0.53558	-2.29485	-3.31037	1.34457	-0.160349	0.568555	2.18905	1.11231	-2.24003	-2.29893	-2.81563	-3.04189	-3.34294	-5.50982	-4.0592	-4.40935	-4.45639	-5.83168	-4.04786	-6.22621	-6.4516	-8.04292	-7.41876
BC75	-0.36512	0.486596	2.37446	4.56992	0.63931	-3.82766	0.907069	3.26186	0.813218	-2.28737	1.16208	3.78543	0.0125437	-1.73728	-0.582163	0.797273	-0.769177	0.717087	0.295723	-0.555407	-0.987962	-1.17455	1.15189	1.4798	-1.92815	-0.514067	-1.12459	-2.21864	-2.95334	1.69128	0.388245	0.722568	2.5467	1.76523	-2.25857	-1.92451	-2.24929	-2.62474	-2.40221	-5.09194	-3.72421	-4.15731	-3.6901	-5.04182	-3.73046	-5.34681	-5.49996	-7.9521	-6.53385
BC67	-0.994098	-0.341627	1.74396	4.1175	1.47247	-1.97718	1.28322	3.96631	2.00709	-0.0618564	2.38666	3.5138	0.674835	-1.12593	-2.30247	1.50648	-2.00244	0.882089	0.747303	0.0970512	-0.887552	-1.48802	1.20716	2.17953	-1.33504	1.12576	0.459177	-2.83709	-3.72116	0.956299	-0.91269	0.324824	1.71686	1.07103	-2.57747	-2.43872	-2.588	-3.31433	-3.08004	-5.52317	-3.57775	-4.39883	-4.69756	-5.34723	-4.28088	-7.1554	-5.59157	-7.56626	-6.79261
BC54	-0.694144	-0.168823	1.68524	3.46998	1.06639	-1.37396	0.679772	3.70695	2.13325	-0.615003	1.68646	3.47116	-0.778672	-2.36093	-1.89244	0.183058	-2.46929	-0.235437	-0.677716	-1.6763	-1.36105	-2.63787	0.848025	-0.149577	-1.6151	-0.646328	-0.542878	-3.75007	-4.26607	-0.261684	-2.37101	-0.714409	0.16416	-0.433195	-3.86367	-3.97667	-4.13697	-3.3184	-2.03438	-5.83085	-4.66235	-4.58767	-4.53465	-4.80694	-4.2087	-6.09701	-5.57781	-7.91286	-6.42284
BC47	-0.998891	-0.613714	1.48417	4.15232	0.52959	-3.35265	0.484802	2.83925	0.436305	-1.46873	1.71947	3.55609	-0.933979	-1.91337	-2.41852	0.16277	-2.61724	0.144284	-0.955822	-0.802605	-1.64148	-1.83889	1.18657	1.38753	-2.8687	0.86059	-0.818191	-3.41289	-3.93738	0.650946	-1.61496	0.0518484	1.32223	0.878056	-2.84653	-3.10324	-3.07931	-3.79227	-3.73893	-5.13913	-4.88062	-5.16593	-4.86756	-4.94362	-3.98827	-5.43617	-5.4584	-6.80012	-6.2869
BC48	-0.265292	-0.325495	1.74915	4.22525	0.100651	-4.36971	-0.0394738	2.67759	-0.288276	-2.22845	0.00295571	3.63544	0.130687	-1.2561	-0.981378	0.807649	-2.91014	0.791431	-0.787225	-0.730733	-0.902145	-1.40966	0.907049	0.756445	-3.08899	-0.25371	-1.75324	-2.14844	-2.47401	1.04265	-2.00568	0.583706	1.21278	0.875873	-3.23379	-3.13158	-3.09679	-2.42935	-1.48972	-4.71219	-4.19981	-4.45881	-3.85991	-4.52579	-4.06697	-5.70144	-5.46465	-7.03255	-6.17686
BC41	-0.0724805	-0.0163705	2.19907	4.2936	0.528699	-3.86362	-0.0949912	2.40453	-0.685112	-2.77065	-0.0806131	3.82361	0.465176	-0.403046	-1.66162	1.98342	-0.671993	1.94448	0.513389	0.161673	0.0125198	-1.08397	1.92955	1.82849	-1.67833	1.02816	-1.10391	-2.20167	-2.80275	1.75824	-0.250164	0.999651	2.43619	2.03319	-1.7484	-2.02749	-1.89027	-1.86044	-0.961898	-4.81983	-3.21097	-2.72992	-2.26767	-4.75572	-4.00121	-6.72956	-4.88044	-7.27547	-6.38214
BC44	-0.443394	0.146927	1.90791	3.91204	1.16825	-2.5319	0.970378	3.57308	1.25477	-0.498584	1.61601	3.54129	-0.57667	-1.65949	-1.68309	0.287392	-2.47271	0.0948333	-0.77782	-0.888736	-1.67348	-2.12864	1.24781	1.13716	-1.66101	0.605399	-0.350949	-3.06982	-3.9337	0.741286	-1.08879	-0.0250738	1.48645	0.800664	-2.89165	-3.00063	-2.86892	-2.91225	-2.88574	-5.88822	-4.02829	-4.36861	-4.7176	-5.26292	-3.82448	-5.69261	-5.47846	-7.28394	-6.24692
BC46	-0.492363	0.809259	2.2771	4.51838	0.911148	-2.60013	1.02473	2.88869	0.105337	-2.5383	-0.177562	3.64351	0.908569	-0.381038	-0.0998329	2.13585	-1.2916	1.57673	0.818476	-0.614764	0.0239167	-0.732412	2.11666	1.38735	-0.897008	0.315575	-0.623425	-1.83284	-2.42051	1.80676	-0.220091	0.861833	2.12579	1.56278	-2.29105	-2.4865	-2.59603	-1.24256	-0.655655	-4.54323	-3.15137	-3.08808	-3.15158	-4.92804	-4.30221	-5.31329	-5.22963	-7.46796	-6.71933
BC51	-0.143389	0.367014	2.66912	4.52526	0.685276	-3.16291	0.726678	2.77262	1.48205	-1.74814	0.695231	3.91743	0.22778	-0.241581	-0.493062	1.27742	-2.04761	0.906745	0.236426	-0.333921	-0.300032	-1.29117	1.49813	1.03451	-2.21805	0.0498382	-2.22452	-2.62413	-3.16374	1.29417	-1.24342	0.739584	1.90683	1.22535	-2.76721	-2.41516	-2.57848	-2.23385	-1.40727	-4.80213	-3.83498	-3.57479	-3.70259	-5.57334	-4.16815	-6.97599	-5.15767	-8.25388	-6.87991
BC45	-0.0126676	-1.6141	2.01446	4.44569	1.00809	-2.98339	0.688107	3.69729	0.540945	-1.27072	2.04808	3.69974	-0.503429	-2.38922	-2.83144	-0.341325	-1.46972	0.645125	-1.50494	-0.367044	-1.65003	-1.88407	0.987383	1.62237	-4.18262	1.39181	-1.47025	-4.52252	-4.73754	0.0328146	-2.90726	-0.274179	1.1586	0.826865	-1.90832	-3.57833	-3.71673	-4.17524	-3.73191	-4.8745	-5.05531	-5.93562	-5.54163	-4.84623	-3.77173	-7.35979	-5.7916	-9.25909	-6.27695
BC52	-0.290554	-0.177553	1.96952	4.08717	1.08999	-3.31312	1.09345	3.37579	0.230523	-0.96063	1.58283	3.23132	0.672737	-0.194918	-1.02226	1.94312	-0.251713	1.98959	1.06179	0.0110354	6.89938e-06	0.0943096	2.4862	2.47901	0.409277	1.96141	1.40027	-2.82006	-3.38431	1.31702	-0.959014	0.730928	1.84586	1.25076	-2.56077	-2.68102	-2.61509	-1.62907	-0.610971	-4.82039	-3.13925	-3.44082	-3.5828	-5.50202	-3.88165	-5.97856	-5.27922	-8.22442	-6.94463
BC42	-0.35492	-0.336705	1.99542	3.52136	0.230191	-4.59939	-0.158365	1.67551	-1.41639	-2.93264	-0.940589	3.50412	0.614724	-0.241441	-0.30792	1.37806	-1.39419	1.57994	-0.339019	-0.100668	-0.45937	-0.728473	1.62249	0.609904	-2.48954	0.303671	-2.15436	-2.54873	-3.12334	0.989748	-1.28794	0.681083	1.30232	0.896623	-2.83447	-3.39933	-3.29022	-2.52879	-1.85091	-4.59485	-4.14248	-4.55889	-4.44837	-5.22034	-3.64809	-6.06153	-5.74082	-7.42212	-6.91018
BC43	-0.793927	-0.30367	2.02147	4.31493	1.75522	-1.89194	1.00854	3.80837	1.75748	-0.799626	2.75512	3.56648	-0.0493966	-1.19727	-1.79165	0.862089	-2.1151	1.42268	-0.593548	-0.867424	-0.996558	-0.602112	1.4996	1.81485	-1.00025	1.62489	0.363049	-3.25565	-4.04041	0.681652	-1.3217	-0.105378	1.37931	0.958709	-2.82185	-3.1424	-2.93029	-3.41615	-3.1638	-5.86743	-4.18385	-4.64011	-4.51809	-4.94374	-3.71057	-5.51652	-4.5251	-6.83151	-6.43392
BC53	-0.0650752	0.0718987	2.6072	4.29026	0.901849	-2.76919	0.681685	2.74595	-0.0639922	-2.17575	0.698498	3.56454	0.066355	-2.08879	-2.88531	0.6194	-2.91989	0.45891	-0.742084	-0.368098	-0.772232	-1.13223	1.49617	1.30002	-2.95826	0.443447	-2.60466	-2.04708	-2.89182	1.74517	-0.185206	1.17161	2.29715	1.7862	-2.20988	-2.24614	-2.26127	-1.99876	-1.5652	-4.9664	-3.51472	-3.56577	-3.80561	-4.98565	-4.18924	-6.50864	-5.91038	-7.92916	-6.62744
BC55	-0.533973	-0.466842	2.07144	4.5354	1.34337	-1.47559	1.1238	3.83912	2.26123	-0.482039	2.38169	3.86412	-0.246857	-2.98692	-2.53784	-0.588688	-2.4374	1.01942	-1.90077	-0.0796152	-2.03234	-1.36758	0.856715	1.41367	-2.35461	1.60634	-0.0190462	-3.01753	-3.99248	1.10636	-1.00479	0.472052	1.80376	1.48172	-1.91855	-2.62881	-2.4998	-2.95043	-2.29311	-5.28638	-3.62691	-3.87942	-4.13525	-5.51492	-3.90999	-6.56691	-5.75361	-7.24085	-6.60384
BC49	-0.104922	0.233066	2.7045	4.34903	-0.271041	-3.51445	0.306755	1.19001	-1.93232	-2.78592	-1.75603	3.93835	0.815624	-1.54486	-0.72414	1.06255	-1.86841	0.505246	-0.793478	0.307163	-0.786692	-0.65737	1.47467	0.642029	-3.05921	-0.413998	-2.12746	-2.68344	-3.07237	1.49956	-1.03457	1.00447	2.06202	1.66519	-3.05368	-2.12755	-2.53837	-1.7431	-1.42311	-4.55155	-3.52008	-4.15497	-4.47986	-3.94886	-3.28891	-5.45548	-4.94277	-9.60965	-7.64441
BC50	-0.438945	0.0338035	2.03199	4.38591	0.821237	-2.65102	0.240982	2.70089	0.0116876	-2.07282	0.00588461	3.68818	1.1878	-0.862257	-0.809802	2.31615	-0.359677	1.7209	0.840518	0.314388	0.106585	0.148828	2.54606	2.10283	-1.81551	1.02367	-2.3064	-3.24546	-3.77297	1.04335	-1.14029	0.676722	1.90957	1.26004	-2.98486	-2.43055	-2.46267	-2.1605	-1.46327	-5.59445	-3.71465	-4.14923	-4.05615	-5.32803	-4.15325	-7.00714	-5.93747	-8.24717	-7.62457
QC01	-1.03599	-0.289151	1.73544	4.12906	1.24186	-2.25069	0.539133	3.09717	1.35303	-1.35087	1.30832	3.59044	0.261959	-1.10845	-1.10839	1.35729	-1.65494	0.916928	-0.0874389	-0.814196	-0.73161	-1.3233	1.52108	1.20453	-1.54617	0.596494	-0.419534	-2.63483	-3.05515	1.22396	-0.921743	0.739176	1.70332	1.17451	-2.57847	-2.63469	-2.72982	-2.70552	-2.28552	-4.88011	-3.88915	-4.2062	-4.13883	-5.51112	-4.40818	-6.35426	-5.74592	-7.25658	-6.5506
QC02	-0.534706	-0.0450733	1.89812	3.7306	0.837284	-2.62043	0.593028	3.14792	0.98465	-1.36827	1.45087	3.4846	0.018874	-1.31564	-1.26795	1.17307	-2.23957	0.895265	-0.137856	-0.727504	-0.683973	-1.31264	1.41993	1.2652	-1.1822	0.611537	-0.50438	-2.68506	-3.15877	1.15053	-0.937712	0.590077	1.60627	1.00163	-2.64626	-2.72112	-2.81618	-2.80739	-2.32969	-5.05683	-3.95357	-4.06547	-4.18654	-5.35993	-4.08734	-6.22569	-5.49143	-7.46373	-6.64585
QC03	-1.06891	-0.457981	1.71346	3.73768	0.659989	-2.83432	0.185229	2.91269	1.23249	-1.53696	0.85235	3.55048	0.38763	-0.992046	-1.23897	1.32725	-1.68881	1.17991	0.169638	-0.49937	-0.422785	-1.18463	1.5159	1.35014	-0.802933	1.1193	-0.311693	-2.67011	-3.13411	1.16212	-0.978936	0.616755	1.66941	1.03285	-2.64384	-2.67475	-2.76249	-2.78962	-2.38427	-4.92901	-3.9382	-4.16353	-4.21673	-5.1173	-4.28012	-6.23146	-5.74571	-7.59953	-6.89988
QC04	-0.651297	-0.0839169	1.94794	4.08076	1.1707	-2.27973	0.716323	3.2565	1.40422	-1.12517	1.647	3.59359	-0.0544839	-0.552924	-1.33707	1.13867	-1.44171	1.081	-0.112817	-0.691776	-0.722006	-1.37992	1.52303	1.3489	-1.63999	0.409243	-0.128018	-2.64556	-3.07169	1.15541	-0.905875	0.678885	1.69646	1.04172	-2.59123	-2.64433	-2.70152	-2.75878	-2.26519	-4.89525	-3.91325	-4.09215	-4.20118	-5.0251	-4.2952	-6.18594	-5.85821	-7.70797	-6.47528
QC05	-0.900285	-0.445923	1.74396	3.7825	1.09204	-2.60835	0.554803	3.12374	1.17618	-1.46333	0.995749	3.55654	0.212886	-1.72094	-0.74287	1.1848	-1.9662	1.02788	-0.156775	-0.67583	-0.4553	-1.20687	1.44966	1.41187	-1.52934	0.320202	-0.240313	-2.59203	-3.16912	1.13601	-0.951364	0.609102	1.60388	1.03217	-2.65277	-2.72355	-2.83819	-2.72971	-2.34664	-5.01376	-3.96653	-4.2417	-4.25654	-5.55404	-4.23813	-6.08343	-5.54776	-7.31235	-6.53638
QC06	-0.795306	-0.311379	1.73167	3.95443	0.776152	-2.31138	0.472934	3.14822	1.02205	-1.6	1.23841	3.45813	0.0574942	-1.06448	-0.931034	1.22592	-2.00102	0.752387	-0.207715	-0.989554	-0.702402	-1.53346	1.11189	0.953765	-1.65283	0.242346	-0.514429	-2.65412	-3.12581	1.17081	-0.962298	0.644086	1.66532	0.996924	-2.6114	-2.69178	-2.77938	-2.82655	-2.35012	-4.86749	-3.90596	-4.35557	-4.19927	-6.03048	-4.2673	-6.2896	-5.88373	-8.02965	-7.13391
QC07	-0.719635	-0.260331	1.56814	3.87071	0.721005	-2.44076	0.611042	2.9235	1.22427	-1.49982	1.30545	3.53328	0.134856	-1.18237	-1.00083	1.18658	-2.12489	0.676173	-0.147283	-0.927076	-0.89007	-1.27197	1.38264	1.12316	-1.22834	0.898538	-0.354799	-2.5843	-3.09035	1.18473	-0.954273	0.612785	1.62664	1.04445	-2.63886	-2.73987	-2.8028	-2.77588	-2.3261	-4.88546	-3.95518	-4.12126	-4.27519	-5.46183	-4.34946	-6.41985	-5.42855	-7.55528	-7.0428
QC08	-0.971574	0.141548	1.78255	3.87346	1.10239	-2.32889	0.238652	3.02611	1.27521	-1.44174	1.13667	3.51546	-0.0605647	-1.18685	-1.68293	1.11892	-1.56498	0.939206	0.109298	-0.746261	-0.868948	-1.19475	1.69424	1.41671	-1.58465	0.791265	-0.797519	-2.58779	-3.12007	1.14382	-0.966953	0.653801	1.63209	1.04285	-2.64441	-2.69409	-2.78871	-2.71517	-2.30681	-4.90704	-3.90172	-4.16027	-4.18545	-5.75966	-4.32867	-6.55102	-6.02886	-7.35646	-6.59008
QC09	-0.803971	-0.257596	2.00044	4.11348	1.22727	-2.46263	0.561462	3.07874	1.37652	-1.16345	1.36705	3.51362	0.173146	-0.683442	-1.37478	1.32723	-1.83728	0.911728	-0.0197021	-0.696607	-0.57389	-1.45531	1.51566	1.18249	-1.59631	0.574868	-0.0836071	-2.6318	-3.08474	1.16403	-0.914413	0.616934	1.6322	1.02481	-2.65694	-2.6945	-2.81432	-2.87992	-2.31964	-4.88454	-3.99723	-4.16091	-4.20644	-5.2185	-4.20189	-6.00603	-5.56035	-7.234	-6.37069
QC10	-1.04395	-0.664249	1.66642	3.46152	0.928348	-2.7613	0.191853	2.93884	0.806931	-1.41003	1.1461	3.44397	0.186353	-2.00766	-1.19152	1.04832	-1.91239	0.663124	-0.399598	-0.92682	-0.85549	-1.40275	1.01201	1.09599	-1.1561	0.237371	-0.564661	-2.74449	-3.22505	1.13408	-1.04596	0.589739	1.62273	1.00754	-2.68136	-2.7414	-2.86053	-2.85293	-2.42555	-5.00495	-3.96381	-4.22281	-4.20144	-5.11283	-3.97418	-6.29762	-5.74529	-7.06032	-6.66139
QC11	-0.791816	-0.478995	1.65388	4.06297	0.890794	-2.4549	0.608511	3.09096	1.04135	-1.62706	1.21884	3.52324	0.278188	-0.97747	-1.2394	1.23802	-2.35724	0.72629	-0.0440804	-0.792232	-0.805228	-1.5036	1.39737	1.36005	-1.45342	0.582511	-0.870418	-2.73893	-3.17387	1.12672	-1.0122	0.593506	1.57795	0.987988	-2.68433	-2.74988	-2.81247	-2.81467	-2.44845	-5.08085	-4.04078	-4.27589	-4.26743	-5.0905	-4.80313	-6.53826	-5.62742	-7.7459	-6.70806
QC12	-0.842563	-0.304279	1.71186	3.68597	0.704037	-3.00171	0.379299	2.99597	1.18822	-2.00564	1.26068	3.41487	-0.260018	-1.09492	-1.06095	1.41132	-1.86286	1.20597	-0.235596	-0.952459	-0.764699	-1.47161	1.16304	1.04499	-1.62554	0.450537	-0.515471	-2.76905	-3.19479	1.0759	-1.06241	0.565422	1.54987	0.998056	-2.68199	-2.74727	-2.80071	-2.79695	-2.41649	-5.10931	-4.06076	-4.22724	-4.24197	-5.37435	-4.17009	-6.36538	-5.82564	-7.67061	-6.47374
QC13	-0.865859	-0.0732529	1.74904	3.95444	0.891382	-2.51571	0.45748	3.16681	1.24371	-1.31022	1.19363	3.66711	0.527338	-0.748709	-0.832612	1.41769	-1.48395	1.34223	0.33362	-0.260852	-0.285183	-0.927525	1.86674	1.23063	-0.946827	1.30582	-0.0225493	-2.63274	-3.00801	1.25947	-0.820961	0.828401	1.74405	1.16725	-2.52559	-2.60119	-2.67685	-2.64159	-2.23415	-4.91029	-3.78149	-3.97388	-4.14715	-5.65475	-4.33838	-6.2398	-5.9958	-7.58061	-7.03834
QC14	-0.704612	-0.203616	1.78232	3.8854	1.22814	-2.37549	0.707213	2.97935	1.34754	-1.13231	1.23899	3.54755	-0.0826804	-1.16243	-1.50685	0.936153	-1.79247	0.913539	-0.0946578	-0.81837	-0.687445	-1.30762	1.48739	1.35713	-1.47602	0.421592	-0.341662	-2.70736	-3.09745	1.1193	-0.956234	0.568593	1.65548	1.05354	-2.62823	-2.70688	-2.81762	-2.8164	-2.32676	-4.89632	-3.97651	-4.2546	-4.21797	-5.54591	-4.16958	-5.87203	-5.65767	-7.77134	-6.75546
QC15	-0.9441	-0.282649	1.77631	3.91242	0.856906	-2.15901	0.296241	3.25771	1.22808	-1.37669	1.54903	3.63748	0.0348016	-1.19914	-1.10705	1.13884	-1.87857	0.942441	-0.186653	-0.599603	-0.447265	-1.34968	1.68029	1.39195	-0.941077	0.591745	-0.225022	-2.50078	-3.06684	1.27599	-0.856635	0.70037	1.72267	1.14463	-2.5789	-2.58512	-2.67633	-2.75102	-2.24306	-4.81697	-3.83904	-4.01487	-4.10824	-5.51949	-4.29678	-6.64298	-5.34931	-7.23313	-6.67309
QC16	-0.67783	0.0260083	2.13611	4.18406	1.14339	-2.21476	0.79677	3.29676	1.38536	-1.1121	1.27912	3.43834	0.432486	-1.02501	-1.35409	1.25591	-1.34522	0.954005	-0.137252	-0.789933	-0.719896	-1.11942	1.49181	1.25619	-1.76154	0.680382	-0.230471	-2.64425	-3.16292	1.07437	-0.980349	0.567858	1.64606	0.961452	-2.67167	-2.75008	-2.8376	-2.77754	-2.33473	-4.99815	-3.9453	-4.24353	-4.26197	-5.20194	-4.07266	-6.67091	-5.48485	-7.19743	-6.38884
QC17	-0.473815	-0.0706481	2.08426	4.26493	1.49708	-2.20529	0.974828	3.29451	1.68958	-1.16386	1.64426	3.56563	0.0976642	-1.58232	-0.92772	1.32766	-2.29982	0.596704	-0.288751	-0.823801	-0.703017	-1.49162	1.36833	1.25553	-1.28664	0.719839	-0.539446	-2.71083	-3.22257	1.14179	-1.0065	0.636354	1.62522	1.04079	-2.64524	-2.70317	-2.86849	-2.82551	-2.33825	-5.01555	-3.94574	-4.2564	-4.24967	-5.25956	-4.6179	-6.11925	-5.76457	-7.47972	-6.74374
QC18	-0.992807	-0.539928	1.53642	3.63461	0.432187	-2.79774	0.0955755	2.59774	0.746892	-1.68779	0.880982	3.57823	0.151048	-0.695824	-0.975123	1.29282	-1.75303	0.953559	-0.489093	-0.767291	-0.632659	-1.31646	1.17947	1.16537	-1.41203	0.488709	-0.544155	-2.62268	-3.08468	1.25412	-0.875473	0.778059	1.68075	1.11503	-2.60049	-2.65522	-2.66025	-2.66528	-2.23678	-4.90554	-3.87634	-4.21853	-4.14156	-5.45641	-4.03457	-6.10357	-5.69781	-7.26318	-6.58406
QC19	-1.03306	-0.334058	1.50606	3.74202	0.913143	-2.76215	0.351681	2.95577	1.08662	-1.62779	1.12048	3.35296	0.308093	-1.31314	-1.10772	1.44409	-2.1648	0.758135	0.338651	-0.8978	-0.629729	-1.17445	1.4515	1.45745	-1.17802	0.687476	-0.325829	-2.84883	-3.20985	1.04182	-1.08232	0.473633	1.54597	0.924484	-2.74196	-2.80337	-2.89371	-2.91604	-2.47015	-5.17064	-4.07182	-4.19585	-4.346	-5.56961	-4.37975	-6.11779	-5.8205	-8.01759	-6.79122
QC20	-0.929164	-0.523427	1.36655	3.65606	0.650997	-2.66473	-0.00547304	2.83913	0.750753	-1.68582	0.807284	3.52702	-0.0545164	-1.1501	-1.18866	1.12676	-1.88641	1.15786	0.202312	-0.840084	-0.901021	-1.53453	1.55664	0.704603	-1.09963	0.443834	-0.448485	-2.6834	-3.15148	1.09662	-0.971017	0.550142	1.58381	1.00262	-2.62613	-2.70801	-2.8003	-2.76254	-2.36152	-4.96049	-3.93381	-4.13662	-4.21089	-5.17269	-4.31116	-6.49641	-6.23528	-7.44537	-6.85261
QC21	-0.808656	0.147788	2.12613	4.15477	1.04415	-2.31386	0.783199	3.49314	1.3999	-0.977405	1.59222	3.61765	-0.296574	-0.843922	-0.938547	0.99481	-1.54824	0.922916	-0.308628	-0.808516	-1.08436	-1.6731	0.99305	1.23738	-2.1275	0.43368	-0.587094	-2.45667	-3.00277	1.26852	-0.849891	0.741381	1.74822	1.0718	-2.55026	-2.59681	-2.67537	-2.70944	-2.27601	-4.78062	-3.82872	-4.05196	-4.13189	-5.52524	-4.77585	-6.33883	-5.47098	-7.6588	-6.49083
QC22	-0.703203	-0.363439	1.80016	4.02374	1.13626	-2.44226	0.804371	3.35068	1.41416	-1.05307	1.34282	3.60688	0.044713	-0.923616	-2.05625	1.10537	-2.58121	0.776153	-0.506712	-0.905123	-0.849543	-2.11023	1.25156	0.904106	-1.5003	0.279438	-0.476106	-2.52541	-3.06241	1.2558	-0.900759	0.70408	1.69083	1.11019	-2.59184	-2.65237	-2.78385	-2.70818	-2.33747	-4.79043	-3.96338	-4.10185	-4.0981	-5.6721	-3.98107	-6.06661	-5.36642	-7.38176	-6.25938
QC23	-0.950011	-0.0946079	1.80548	3.82634	0.849558	-2.60762	0.418323	3.0614	1.28203	-1.7944	1.27669	3.5568	0.47602	-1.29369	-1.64525	1.30894	-1.40483	1.10344	-0.0359839	-0.352651	-0.281255	-0.862905	1.82823	1.55588	-1.28212	1.17181	-0.250398	-2.64548	-3.06224	1.16761	-0.923938	0.66964	1.66062	1.13497	-2.59738	-2.65804	-2.74732	-2.81215	-2.31557	-4.90111	-3.96887	-4.24597	-4.17095	-5.23834	-3.97317	-6.8195	-5.66335	-7.2442	-6.74334
QC24	-0.824581	-0.380374	1.84426	3.81078	1.26222	-2.41459	0.278946	2.98605	1.29	-1.86289	1.46283	3.51295	-0.391528	-1.19705	-0.948926	0.902529	-2.11023	1.13762	-0.0545955	-0.927556	-0.912365	-1.18341	0.885119	1.26877	-1.09479	0.867003	-0.339421	-2.74938	-3.24425	1.11579	-1.02696	0.651263	1.64091	1.06992	-2.65532	-2.74596	-2.82328	-2.80448	-2.37505	-5.04689	-3.9624	-4.30121	-4.24718	-5.09937	-3.96181	-6.45171	-6.10175	-7.24277	-6.90741
QC25	-0.827226	-0.310715	1.848	3.90185	1.00535	-2.47352	0.545751	2.96722	1.19725	-1.11839	1.34109	3.43582	0.370953	-1.35673	-0.64659	1.6771	-1.3784	0.835896	0.263654	-0.402931	-0.199445	-1.28814	1.89603	1.43135	-1.39981	0.654705	-0.566766	-2.76436	-3.12133	1.13407	-1.00625	0.554441	1.59039	0.981505	-2.68325	-2.74927	-2.85258	-2.81797	-2.37785	-5.03802	-3.9828	-4.19992	-4.306	-5.25844	-4.41881	-6.09273	-5.75851	-7.25225	-7.10854
QC26	-0.306298	0.00269308	2.16209	4.31762	1.33072	-2.18673	0.893629	3.34432	1.60398	-1.18499	1.36751	3.58338	0.432212	-1.18313	-1.42427	1.40518	-2.1326	0.825984	-0.712909	-0.808238	-0.715778	-1.35616	1.71244	1.16066	-1.55468	0.434919	-0.417173	-2.72044	-3.04547	1.16971	-0.911664	0.658079	1.68828	1.06921	-2.61978	-2.62984	-2.67741	-2.72305	-2.24497	-5.01274	-3.91138	-4.10283	-4.19328	-5.73979	-4.28823	-5.90698	-5.4597	-8.33771	-6.91139
QC27	-0.973016	-0.696822	1.47857	3.66169	0.710241	-2.62376	0.461472	2.92719	0.95408	-2.00803	1.22458	3.62832	0.355279	-1.3944	-0.92641	1.44508	-1.51975	0.896618	-0.243014	-0.716677	-0.362067	-0.610436	1.43792	1.17292	-0.926153	1.08546	0.0750987	-2.56133	-3.02744	1.16833	-0.886065	0.693539	1.68042	1.08611	-2.57703	-2.62385	-2.73472	-2.7582	-2.23548	-4.91132	-3.81029	-4.08433	-4.13457	-5.45671	-4.43122	-6.90677	-5.7161	-8.34019	-6.621
QC28	-0.347447	0.235606	1.94972	3.94248	1.39621	-2.53744	0.579113	3.01959	0.884911	-1.56114	1.19576	3.48709	-0.293547	-0.869907	-0.906085	0.265485	-2.43501	0.842195	-0.57857	-1.71428	-1.25461	-1.97709	0.693138	0.618564	-1.4876	0.258462	-1.04222	-2.59578	-3.12982	1.19217	-0.924705	0.632818	1.69905	1.07346	-2.59044	-2.68248	-2.76272	-2.75522	-2.3251	-4.9383	-3.96849	-4.06956	-4.15073	-5.45528	-3.99716	-6.18949	-5.32971	-6.77523	-6.18443
QC29	-1.12635	-0.107893	1.97448	4.08592	0.905107	-2.28743	0.482916	3.22382	1.23783	-1.24698	1.3082	3.58996	0.148614	-0.398621	-1.62949	1.67488	-1.50043	1.54639	0.517964	-0.25657	-0.0104912	-1.5189	1.85835	1.96682	-1.8404	0.862014	0.0964914	-2.64054	-3.10316	1.20709	-0.933389	0.702327	1.68123	1.10084	-2.63086	-2.65939	-2.71882	-2.70554	-2.35849	-4.87845	-3.84854	-4.14962	-4.11435	-5.78419	-4.48372	-6.7462	-5.89536	-7.91212	-6.69164
QC30	-0.948342	-0.371404	1.54781	3.77043	0.812776	-2.62215	0.379646	3.047	1.23952	-1.27574	1.20644	3.48989	0.140382	-1.62963	-1.35313	1.15135	-1.80654	0.637882	0.0421285	-0.743822	-1.0996	-1.35213	1.35463	1.05526	-1.19107	0.431379	-0.56576	-2.68556	-3.18577	1.12737	-0.992111	0.592661	1.58394	0.985654	-2.6577	-2.74358	-2.86516	-2.83577	-2.36419	-4.97799	-4.02875	-4.27697	-4.31192	-4.97608	-4.22721	-5.87051	-5.75545	-7.21402	-6.74268
[truncated: 600 more columns]
