# Supplementary material for: Aromatase Inhibitor Therapy Is Associated with Distinct Plasma Lipidomic Profiles in Postmenopausal Breast Cancer Patients
Source: Int J Mol Sci. 2026 Feb 17;27(4):1926. doi: 10.3390/ijms27041926 (PMC12940922; doi:10.3390/ijms27041926)
Supplement: Supplementary file 1 [file ijms-27-01926-s001.zip › Supplementary Table S2.xlsx]

## Sheet: Fishers' combined p-value
Lipid	Mann Whitney U test (p-value)	-2*ln(p-value)			Class	Fisher’s combined p-value
CE.16.0.	0.0508862	5.95633			CE	0.68055
CE.16.1.	0.969996	0.0609269			DG	0.657425
CE.18.1.	0.106727	4.47497			FA	0.997704
CE.18.2.	0.113561	4.35083			Cer	0.00039548
CE.18.3.	0.910155	0.188282			HexCer	0.288125
CE.18.4.	0.862624	0.295552			Hex2Cer	0.808589
CE.20.3.	0.635357	0.907135			LPC	0.00020759
CE.20.4.	0.958004	0.0858075			LPC O-/P-	0.00926206
CE.20.5.	0.493102	1.41408			LPE, LPE O-	0.000112418
CE.22.5.	0.993998	0.0120405			PC	0.174043
CE.22.6.	0.712323	0.678448			PC O-/P-	0.473045
	Fisher’s combined p-value	0.68055			PE	0.870306
Cholesterol	0.100217	4.60083			PE O-/P-	0.80449
DG.16.0_16.0.	0.886339	0.241311			PG	0.291315
DG.14.0_18.1.	0.273896	2.59001			PI	0.404853
DG.16.0_16.1.	0.874468	0.26828			PS	0.790922
DG.16.0_18.1.	0.689994	0.742144			SM	1.38958e-08
DG.16.1_18.0.	1	0			TG	0.987743
DG.16.0_18.2.	0.803912	0.43653
DG.16.1_18.1.	0.582609	1.08048
DG.18.0_18.0.	0.52211	1.29975
DG.18.0_18.1.	0.958004	0.0858075
DG.18.0_18.2.	0.361674	2.03403
DG.18.1_18.1.	0.712323	0.678448
DG.18.1_18.2.	0.512346	1.33751
DG.16.0_20.4.	0.0208239	7.74331
DG.18.2_18.2.	0.646141	0.873474
DG.18.1_20.4.	0.12073	4.22839
	Fisher’s combined p-value	0.657425
FA.14.0.	0.769179	0.524862
FA.15.0.	0.886339	0.241311
FA.16.0.	0.839031	0.351016
FA.16.1.	0.850811	0.32313
FA.18.0.	0.803912	0.43653
FA.18.1.	0.803912	0.43653
FA.18.2.	0.815579	0.407714
FA.18.3.	0.667928	0.807149
FA.20.1.	0.981995	0.0363384
FA.20.2.	0.815579	0.407714
FA.20.3.	0.541918	1.22528
FA.20.4.	0.287432	2.49354
FA.22.0.	0.140175	3.92972
FA.22.4.	0.993998	0.0120405
FA.22.5.	0.667928	0.807149
FA.22.6.	0.474246	1.49206
	Fisher’s combined p-value	0.997704
Cer.d18.1.16.0.	0.993998	0.0120405
Cer.d18.1.16.1.	0.678927	0.774483
Cer.d18.0.18.0.	0.386068	1.90348
Cer.d18.1.18.0.	0.369697	1.99014
Cer.d16.0.22.0.	0.0674518	5.39269
Cer.d18.0.20.0.	0.72358	0.647088
Cer.d16.1.22.0.	0.0473162	6.10181
Cer.d18.1.20.0.	0.562088	1.15219
Cer.d20.1.18.0.	0.562088	1.15219
Cer.d16.1.23.0.	0.103432	4.53768
Cer.d16.0.24.0.	0.260796	2.68803
Cer.d18.0.22.0.	0.72358	0.647088
Cer.d16.1.24.0.	0.00245789	12.0169
Cer.d18.1.22.0.	0.254409	2.73763
Cer.d16.1.24.1.	0.0527528	5.88428
Cer.d18.2.22.0.	0.0697993	5.32426
Cer.d18.2.22.1.	0.254409	2.73763
Cer.d18.1.22.4.	0.93405	0.136451
Cer.d18.1.22.5.	0.502676	1.37562
Cer.d18.1.22.6.	0.106727	4.47497
Cer.d18.2.22.5.	0.0629485	5.53088
Cer.d18.0.23.0.	0.874468	0.26828
Cer.d18.1.23.0.	0.0674518	5.39269
Cer.d18.2.23.0.	0.016859	8.16575
Cer.d18.1.24.1.	0.0825447	4.98883
Cer.d18.2.24.0.	0.106727	4.47497
Cer.d18.2.24.1.	0.100217	4.60083
Cer.d18.1.26.1.	0.186041	3.36358
	Fisher’s combined p-value	0.00039548
HexCer.d16.1.16.1.	0.0350433	6.70234
HexCer.d18.1.15.0.	0.646141	0.873474
HexCer.d18.1.16.0.	0.635357	0.907135
HexCer.d18.0.16.1.	0.345951	2.12291
HexCer.d18.1.16.1.	0.93405	0.136451
HexCer.d16.1.19.0.	0.402868	1.81829
HexCer.d18.1.18.1.	0.260796	2.68803
HexCer.d18.1.20.1.	0.42886	1.69325
HexCer.d18.1.21.0.	0.624649	0.94113
HexCer.d18.0.22.2.	0.792289	0.465659
HexCer.d18.1.22.1.	0.0350433	6.70234
HexCer.d18.1.24.1.	0.315816	2.30519
	Fisher’s combined p-value	0.288125
Hex2Cer.d16.1.16.0.	0.562088	1.15219
Hex2Cer.d18.1.14.0.	0.28061	2.54158
Hex2Cer.d18.1.16.0.	0.712323	0.678448
Hex2Cer.d18.1.16.1.	0.898236	0.214646
Hex2Cer.d18.2.16.0.	0.474246	1.49206
	Fisher’s combined p-value	0.808589
LPC.14.0.	0.502676	1.37562
LPC.14.1.	0.493102	1.41408
LPC.15.0.	0.483624	1.45289
LPC.15.1.	0.420091	1.73457
LPC.16.0.	0.0651686	5.46156
LPC.16.1.	0.273896	2.59001
LPC.16.2.	0.136108	3.98861
LPC.17.0.	0.267292	2.63883
LPC.17.1.	0.273896	2.59001
LPC.18.0.	0.110103	4.41268
LPC.18.1.	0.15293	3.75554
LPC.18.2.	0.0825447	4.98883
LPC.18.3.	0.353758	2.07828
LPC.18.4.	0.386068	1.90348
LPC.19.0.	0.345951	2.12291
LPC.20.0.	0.15293	3.75554
LPC.20.1.	0.196395	3.25525
LPC.20.2.	0.394415	1.8607
LPC.20.3.	0.196395	3.25525
LPC.20.4.	0.181015	3.41835
LPC.20.5.	0.016859	8.16575
LPC.22.0.	0.144334	3.87125
LPC.22.1.	0.0527528	5.88428
LPC.22.3.	0.0798572	5.05503
LPC.22.4.	0.241957	2.83799
LPC.22.5.	0.0970816	4.66441
LPC.22.6.	0.0881359	4.85775
LPC.24.0.	0.196395	3.25525
LPC.24.1.	0.0407963	6.39833
LPC.25.0.	0.273896	2.59001
LPC.26.0.	0.17609	3.47352
	Fisher’s combined p-value	0.00020759
LPC.O.16.0.	0.181015	3.41835
LPC.P.16.0.	0.15737	3.69832
LPC.O.18.0.	0.140175	3.92972
LPC.P.18.0.	0.12073	4.22839
LPC.O.18.2.	0.12073	4.22839
LPC.O.18.3.	0.171263	3.5291
LPC.O.20.0.	0.0798572	5.05503
LPC.P.20.0.	0.124443	4.16782
	Fisher’s combined p-value	0.00926206
LPE.15.0.	0.0651686	5.46156
LPE.16.0.	0.106727	4.47497
LPE.16.1.	0.512346	1.33751
LPE.17.0.	0.235893	2.88876
LPE.17.1.	0.315816	2.30519
LPE.18.0.	0.113561	4.35083
LPE.18.1.	0.136108	3.98861
LPE.18.2.	0.273896	2.59001
LPE.20.1.	0.0337167	6.77953
LPE.20.2.	0.0217063	7.66031
LPE.20.3.	0.229935	2.93992
LPE.22.0.	0.0103597	9.13967
LPE.22.4.	0.678927	0.774483
LPE.22.6.	0.0407963	6.39833
LPE.24.0.	0.0881359	4.85775
LPE.O.18.3.	0.12073	4.22839
	Fisher’s combined p-value	0.000112418
PC.29.0.	0.171263	3.5291
PC.30.0.	0.207158	3.14854
PC.30.1.	0.603467	1.01013
PC.30.2.	0.603467	1.01013
PC.31.0.	0.803912	0.43653
PC.32.0.	0.946021	0.110982
PC.32.1.	0.74627	0.585334
PC.32.2.	0.186041	3.36358
PC.32.3.	0.792289	0.465659
PC.33.0.	0.667928	0.807149
PC.33.1.	0.483624	1.45289
PC.33.2.	0.294364	2.44588
PC.34.0.	0.369697	1.99014
PC.34.1.	0.00559341	10.3723
PC.34.2.	0.00482048	10.6698
PC.34.3.a	0.701127	0.710134
PC.34.3.b	0.345951	2.12291
PC.34.4.	0.0881359	4.85775
PC.34.5.	0.411427	1.77625
PC.35.0.	0.850811	0.32313
PC.35.1.	0.862624	0.295552
PC.35.2.	0.541918	1.22528
PC.35.3.	0.551959	1.18856
PC.35.4.	0.132131	4.04793
PC.35.5.	0.241957	2.83799
PC.36.0.	0.678927	0.774483
PC.36.1.	0.212695	3.09579
PC.36.2.a	0.0175952	8.08026
PC.36.2.b	0.00989574	9.2313
PC.36.3.	0.0255628	7.33323
PC.36.4.a	0.00197838	12.451
PC.36.4.b	0.502676	1.37562
PC.36.5.	0.757699	0.554939
PC.36.6.	0.603467	1.01013
PC.37.0.	0.592997	1.04513
PC.37.1.	0.656999	0.840146
PC.37.2.	0.592997	1.04513
PC.37.3.	0.74627	0.585334
PC.37.4.	0.437733	1.65229
PC.37.6.	0.377829	1.94663
PC.38.0.	0.827286	0.37921
PC.38.1.	0.0546753	5.81269
PC.38.2.	0.898236	0.214646
PC.38.3.	0.981995	0.0363384
PC.38.4.a	0.103432	4.53768
PC.38.4.b	0.656999	0.840146
PC.38.5.	0.229935	2.93992
PC.38.6.a	0.551959	1.18856
PC.38.6.b	0.260796	2.68803
PC.38.7.	0.922093	0.162217
PC.39.0.	0.308556	2.35171
PC.39.2.	0.248129	2.78761
PC.39.3.	0.667928	0.807149
PC.39.4.	0.850811	0.32313
PC.39.6.	0.803912	0.43653
PC.40.1.	0.582609	1.08048
PC.40.2.	0.874468	0.26828
PC.40.3.	0.603467	1.01013
PC.40.4.a	0.437733	1.65229
PC.40.4.b	0.493102	1.41408
PC.40.5.a	0.757699	0.554939
PC.40.5.b	0.839031	0.351016
PC.40.6.	0.850811	0.32313
PC.40.7.	0.74627	0.585334
PC.40.8.	0.248129	2.78761
PC.40.9.	0.224083	2.99148
PC.41.0.	0.757699	0.554939
PC.41.1.	0.248129	2.78761
PC.41.2.	0.110103	4.41268
PC.41.3.	0.17609	3.47352
PC.41.5.	0.656999	0.840146
PC.41.6.	0.839031	0.351016
PC.42.1.	0.72358	0.647088
PC.42.10.	0.792289	0.465659
PC.42.11.	0.667928	0.807149
PC.42.2.	0.922093	0.162217
PC.42.4.	0.437733	1.65229
PC.14.0_18.2.	0.0825447	4.98883
PC.16.0_18.2.	0.0607903	5.60065
PC.18.0_18.2.	0.181015	3.41835
PC.16.0_20.3.	0.646141	0.873474
PC.18.1_18.2.	0.0235673	7.49579
PC.16.0_20.4.	0.827286	0.37921
PC.18.2_18.2.	0.769179	0.524862
PC.17.0_20.4.	0.958004	0.0858075
PC.18.0_20.4.	0.551959	1.18856
PC.18.1_20.4.	0.839031	0.351016
	Fisher’s combined p-value	0.174043
PC.O.30.0.	0.113561	4.35083
PC.P.30.0.	0.922093	0.162217
PC.O.31.0.	0.148586	3.81319
PC.P.31.0.	0.946021	0.110982
PC.O.32.0.	0.224083	2.99148
PC.O.32.1.	0.0490744	6.02884
PC.P.32.0.	0.201725	3.2017
PC.P.32.1.	0.0798572	5.05503
PC.O.33.0.	0.301405	2.3986
PC.P.33.0.	0.689994	0.742144
PC.O.33.2.	0.792289	0.465659
PC.O.34.0.	0.850811	0.32313
PC.O.34.1.	0.207158	3.14854
PC.P.34.0.	0.196395	3.25525
PC.O.34.2.	0.420091	1.73457
PC.P.34.1.	0.260796	2.68803
PC.O.34.3.	0.287432	2.49354
PC.P.34.2.	0.446709	1.6117
PC.P.34.3.	0.0288247	7.09304
PC.P.35.3.	0.0439559	6.24914
PC.O.36.0.	0.958004	0.0858075
PC.O.36.1.	0.712323	0.678448
PC.O.36.2.	0.353758	2.07828
PC.P.36.1.	0.420091	1.73457
PC.O.36.3.	0.161904	3.6415
PC.P.36.2.	0.614018	0.975461
PC.O.36.4.	0.411427	1.77625
PC.P.36.4.	0.981995	0.0363384
PC.O.36.5.	0.241957	2.83799
PC.P.36.5.	0.196395	3.25525
PC.O.38.0.	0.411427	1.77625
PC.O.38.1.a	0.437733	1.65229
PC.O.38.1.b	0.592997	1.04513
PC.O.38.2.	0.562088	1.15219
PC.O.38.4.	0.827286	0.37921
PC.O.38.5.	0.512346	1.33751
PC.P.38.4.	0.582609	1.08048
PC.O.38.6.	0.874468	0.26828
PC.P.38.5.	0.483624	1.45289
PC.P.38.6.	0.411427	1.77625
PC.O.40.0.	0.42886	1.69325
PC.O.40.1.	0.224083	2.99148
PC.P.40.0.	0.603467	1.01013
PC.O.40.4.	0.592997	1.04513
PC.O.40.5.	0.483624	1.45289
PC.O.40.6.	0.624649	0.94113
PC.P.40.6.	0.502676	1.37562
PC.O.42.2.	0.218336	3.04344
PC.O.42.4.	0.614018	0.975461
PC.O.42.5.a	0.624649	0.94113
PC.O.42.5.b	0.827286	0.37921
PC.O.42.7.a	0.483624	1.45289
PC.O.42.7.b	0.353758	2.07828
	Fisher’s combined p-value	0.473045
PE.32.0.	0.235893	2.88876
PE.32.1.	0.74627	0.585334
PE.32.2.	0.235893	2.88876
PE.34.0.	0.141364	3.91284
PE.34.1.	0.874468	0.26828
PE.34.2.	0.446709	1.6117
PE.34.3.a	0.850811	0.32313
PE.34.3.b	0.603467	1.01013
PE.35.1.	0.803912	0.43653
PE.35.2.	0.850811	0.32313
PE.36.1.	0.969996	0.0609269
PE.36.2.	0.369697	1.99014
PE.36.3.	0.267292	2.63883
PE.36.4.	0.181015	3.41835
PE.36.5.	0.551959	1.18856
PE.36.6.	0.531968	1.26234
PE.37.6.	0.287432	2.49354
PE.38.1.	0.701127	0.710134
PE.38.2.	0.712323	0.678448
PE.38.3.	0.624649	0.94113
PE.38.4.a	0.229935	2.93992
PE.38.5.	0.161904	3.6415
PE.38.6.	0.474246	1.49206
PE.40.4.	0.437733	1.65229
PE.40.5.	0.166535	3.5851
PE.40.6.	0.734897	0.61605
PE.40.7.	0.689994	0.742144
PE.40.8.	0.582609	1.08048
PE.16.0_16.0.	0.922093	0.162217
PE.16.0_16.1.	0.502676	1.37562
PE.16.0_18.1.	0.93405	0.136451
PE.16.0_18.2.	0.254409	2.73763
PE.18.0_18.1.	0.886339	0.241311
PE.18.0_18.2.	0.93405	0.136451
PE.18.1_18.1.	0.191167	3.30921
PE.16.0_20.3.	0.377829	1.94663
PE.18.1_18.2.	0.377829	1.94663
PE.16.0_20.4.	0.246087	2.80414
PE.17.0_20.4.	0.301405	2.3986
PE.18.0_20.3.	0.958004	0.0858075
PE.16.0_22.4.	0.464966	1.53158
PE.18.0_20.4.	0.212695	3.09579
PE.18.1_20.4.	0.235893	2.88876
PE.18.2_20.4.	0.212695	3.09579
	Fisher’s combined p-value	0.870306
PE.O.31.1.	0.757699	0.554939
PE.O.34.1.	1	0
PE.O.34.2.	0.969996	0.0609269
PE.P.16.0.18.1.	0.827286	0.37921
PE.P.18.1.16.0.	0.572306	1.11616
PE.P.16.0.18.2.	0.483624	1.45289
PE.O.36.1.	0.260796	2.68803
PE.O.36.2.	0.592997	1.04513
PE.P.18.0.18.1.	0.512346	1.33751
PE.P.18.0.18.2.	0.15293	3.75554
PE.P.18.1.18.1.	0.981995	0.0363384
PE.O.36.4.	0.993998	0.0120405
PE.P.18.1.18.2.	0.493102	1.41408
PE.O.36.5.	0.0970816	4.66441
PE.P.16.0.20.4.	0.28061	2.54158
PE.P.16.0.20.5.	0.132131	4.04793
PE.O.37.1.	0.338254	2.16792
PE.O.38.1.	0.483624	1.45289
PE.O.38.2.	0.656999	0.840146
PE.P.20.0.18.1.	0.402868	1.81829
PE.P.20.0.18.2.	0.411427	1.77625
PE.O.38.4.	0.656999	0.840146
PE.P.18.0.20.3.	0.701127	0.710134
PE.P.16.0.22.4.	0.196395	3.25525
PE.P.18.0.20.4.	0.212695	3.09579
PE.O.38.6.	0.701127	0.710134
PE.P.16.0.22.5.	0.0940236	4.72842
PE.P.18.0.20.5.	0.218336	3.04344
PE.P.18.1.20.4.	0.353758	2.07828
PE.P.16.0.22.6.	0.701127	0.710134
PE.P.18.2.20.4.	0.42886	1.69325
PE.O.40.1.	0.402868	1.81829
PE.O.40.2.	0.273896	2.59001
PE.O.40.4.	0.181015	3.41835
PE.O.40.5.	0.386068	1.90348
PE.P.18.0.22.4.	0.186041	3.36358
PE.P.20.0.20.4.	0.74627	0.585334
PE.O.40.6.	0.734897	0.61605
PE.P.18.0.22.5.	0.241957	2.83799
PE.P.18.0.22.6.	0.614018	0.975461
PE.P.18.1.22.6.	0.531968	1.26234
PE.P.18.2.22.6.	0.330665	2.2133
PE.O.42.2.	0.394415	1.8607
PE.O.42.4.	0.315816	2.30519
PE.O.42.6.	0.734897	0.61605
PE.P.20.0.22.6.	0.769179	0.524862
PE.O.46.1.	0.551959	1.18856
	Fisher’s combined p-value	0.80449
PG.16.0_18.1.	0.420091	1.73457
PG.18.0_18.2.	0.0746922	5.18876
PG.18.2_18.2.	0.815579	0.407714
	Fisher’s combined p-value	0.291315
PI.32.0.	0.0546753	5.81269
PI.32.1.	0.287432	2.49354
PI.34.1.	0.541918	1.22528
PI.34.2.	0.624649	0.94113
PI.35.1.	0.117103	4.2894
PI.35.2.	0.0970816	4.66441
PI.36.1.	0.402868	1.81829
PI.36.2.	0.815579	0.407714
PI.36.3.	0.792289	0.465659
PI.36.4.	0.171263	3.5291
PI.37.4.	0.0546753	5.81269
PI.38.2.	0.839031	0.351016
PI.38.3.	0.15293	3.75554
PI.38.4.	0.635357	0.907135
PI.38.5.	0.369697	1.99014
PI.38.6.	0.839031	0.351016
PI.40.4.	0.254409	2.73763
PI.40.5.	0.93405	0.136451
PI.40.6.a	0.922093	0.162217
PI.40.6.b	0.562088	1.15219
PI.16.0_16.0.	0.0217063	7.66031
PI.16.0_16.1.	0.28061	2.54158
PI.16.0_18.0.	0.136108	3.98861
PI.16.0_18.1.	0.689994	0.742144
PI.18.0_16.1.	0.338254	2.16792
PI.16.0_18.2.	0.910155	0.188282
PI.18.1_16.1.	0.15293	3.75554
PI.18.0_18.1.	0.323186	2.25906
PI.18.0_18.2.	0.624649	0.94113
PI.18.1_18.1.	0.981995	0.0363384
PI.16.0_20.3.	0.0798572	5.05503
PI.18.1_18.2.	0.614018	0.975461
PI.16.0_20.4.	0.241957	2.83799
PI.18.2_18.2.	0.78071	0.495102
PI.18.0_20.2.	0.712323	0.678448
PI.18.0_20.3.	0.394415	1.8607
PI.18.0_20.4.	0.614018	0.975461
PI.18.1_20.3.	0.603467	1.01013
PI.18.1_20.4.	0.330665	2.2133
PI.16.0_22.6.	0.922093	0.162217
PI.18.0_22.4.	0.144334	3.87125
PI.18.0_22.5.	0.678927	0.774483
PI.18.0_22.6.	0.850811	0.32313
	Fisher’s combined p-value	0.404853
PS.16.0_18.2.	0.531968	1.26234
PS.18.0_18.1.	0.803912	0.43653
	Fisher’s combined p-value	0.790922
SM.d30.1.	0.171263	3.5291
SM.d30.2.	0.437733	1.65229
SM.d31.1.	0.946021	0.110982
SM.d31.2.	0.678927	0.774483
SM.d32.0.	0.474246	1.49206
SM.d32.1.	0.815579	0.407714
SM.d16.1.16.0.	0.839031	0.351016
SM.d18.1.14.0.	0.402868	1.81829
SM.d33.0.	0.148586	3.81319
SM.d33.1.	0.294364	2.44588
SM.d17.1.16.0.	0.483624	1.45289
SM.d18.1.15.0.	0.386068	1.90348
SM.d33.2.	0.862624	0.295552
SM.d33.3.	0.493102	1.41408
SM.d34.0.	0.455787	1.57146
SM.d34.1.	0.00393814	11.0741
SM.d16.1.18.0.	0.922093	0.162217
SM.d18.1.16.0.	0.301405	2.3986
SM.d19.0.15.1.	0.0697993	5.32426
SM.d19.1.15.0.	0.886339	0.241311
SM.d34.2.	0.207158	3.14854
SM.d18.2.16.0.	0.186041	3.36358
SM.d34.3.	0.260796	2.68803
SM.d34.5.	0.792289	0.465659
SM.d35.0.	0.369697	1.99014
SM.d35.1.	0.0798572	5.05503
SM.d17.1.18.0.	0.562088	1.15219
SM.d35.2.	0.455787	1.57146
SM.d36.1.	0.136108	3.98861
SM.d16.1.20.0.	0.0456104	6.17524
SM.d18.1.18.0.	0.0473162	6.10181
SM.d36.2.	0.132131	4.04793
SM.d18.2.18.0.	0.493102	1.41408
SM.d36.3.	0.186041	3.36358
SM.d36.4.	0.635357	0.907135
SM.d37.1.	0.0439559	6.24914
SM.d37.2.	0.117103	4.2894
SM.d37.3.	0.0199725	7.8268
SM.d38.1.	0.207158	3.14854
SM.d16.1.22.0.	0.958004	0.0858075
SM.d18.1.20.0.	0.267292	2.63883
SM.d38.2.	0.0508862	5.95633
SM.d18.2.20.0.	0.15737	3.69832
SM.d38.3.	0.446709	1.6117
SM.d38.7.	0.0651686	5.46156
SM.d39.1.	0.562088	1.15219
SM.d39.2.	0.229935	2.93992
SM.d40.0.	0.582609	1.08048
SM.d40.1.	0.0970816	4.66441
SM.d16.1.24.0.	0.803912	0.43653
SM.d18.1.22.0.	0.201725	3.2017
SM.d40.2.	0.140175	3.92972
SM.d16.1.24.1.	0.394415	1.8607
SM.d18.2.22.0.	0.323186	2.25906
SM.d40.3.	0.0277003	7.17262
SM.d18.0.22.3.	0.0086113	9.50936
SM.d40.4.	0.0299876	7.01394
SM.d18.1.22.3.	0.0746922	5.18876
SM.d40.7.	0.411427	1.77625
SM.d41.1.	0.287432	2.49354
SM.d18.1.23.0.	0.361674	2.03403
SM.d41.2.	0.287432	2.49354
SM.d42.1.	0.196395	3.25525
SM.d18.1.24.0.	0.361674	2.03403
SM.d18.1.24.1.	0.011345	8.95796
SM.d42.3.	0.0255628	7.33323
SM.d18.0.24.3.	0.0910421	4.79287
SM.d18.1.24.2.	0.254409	2.73763
SM.d18.2.24.1.	0.00587446	10.2743
SM.d42.4.	0.0191511	7.91079
SM.d18.1.24.3.	0.0722124	5.25629
SM.d42.6.	0.592997	1.04513
SM.d43.1.	0.0423516	6.3235
SM.d43.2.	0.0299876	7.01394
SM.d44.1.	0.117103	4.2894
SM.d44.2.	0.0255628	7.33323
SM.d44.3.	0.0566549	5.74155
	Fisher’s combined p-value	1.38958e-08
TG.40.0._.FA.16.0.	0.294364	2.44588
TG.42.0._.FA.16.0.	0.850811	0.32313
TG.42.1._.FA.16.1.	0.910155	0.188282
TG.42.1._.FA.18.1.	0.910155	0.188282
TG.44.0._.FA.16.0.	0.981995	0.0363384
TG.44.1._.FA.16.1.	0.551959	1.18856
TG.44.1._.FA.18.1.	0.582609	1.08048
TG.44.2._.FA.12.0.	0.874468	0.26828
TG.44.2._.FA.14.0.	0.78071	0.495102
TG.44.2._.FA.16.0.	0.248129	2.78761
TG.44.2._.FA.18.1.	0.689994	0.742144
TG.44.3._.FA.18.2.	0.483624	1.45289
TG.45.0._.FA.15.0.	0.582609	1.08048
TG.45.0._.FA.16.0.	0.315816	2.30519
TG.45.1._.FA.16.0.	0.512346	1.33751
TG.45.1._.FA.18.1.	0.572306	1.11616
TG.46.0._.FA.16.0.	0.701127	0.710134
TG.46.0._.FA.18.0.	0.42886	1.69325
TG.46.1._.FA.14.0.	0.464966	1.53158
TG.46.1._.FA.16.1.	0.614018	0.975461
TG.46.1._.FA.18.0.	0.922093	0.162217
TG.46.1._.FA.18.1.	0.701127	0.710134
TG.46.2._.FA.14.0.	0.287432	2.49354
TG.46.2._.FA.16.0.	0.308556	2.35171
TG.46.2._.FA.16.1.	0.656999	0.840146
TG.46.2._.FA.18.1.	0.541918	1.22528
TG.46.3._.FA.16.1.	0.562088	1.15219
TG.46.3._.FA.18.1.	0.330665	2.2133
TG.46.3._.FA.18.3.	0.315816	2.30519
TG.46.4._.FA.18.2.	0.582609	1.08048
TG.47.0._.FA.16.0.	0.235893	2.88876
TG.47.1._.FA.14.0.	0.815579	0.407714
TG.47.1._.FA.16.0.	0.792289	0.465659
TG.47.1._.FA.18.1.	0.769179	0.524862
TG.47.2._.FA.18.2.	0.0881359	4.85775
TG.48.0._.FA.16.0.	0.361674	2.03403
TG.48.0._.FA.18.0.	0.678927	0.774483
TG.48.1._.FA.16.1.	0.502676	1.37562
TG.48.1._.FA.18.1.	0.301405	2.3986
TG.48.2._.FA.16.1.	0.981995	0.0363384
TG.48.2._.FA.18.1.	0.757699	0.554939
TG.48.2._.FA.18.2.	0.0853039	4.92307
TG.48.3._.FA.16.1.	0.474246	1.49206
TG.48.3._.FA.18.1.	1	0
TG.48.4._.FA.16.0.	0.113561	4.35083
TG.48.4._.FA.16.1.	0.464966	1.53158
TG.48.4._.FA.18.1.	0.572306	1.11616
TG.48.4._.FA.18.2.	0.815579	0.407714
TG.48.4._.FA.18.3.	0.446709	1.6117
TG.48.4._.FA.20.4.	0.0881359	4.85775
TG.49.0._.FA.14.0.	0.827286	0.37921
TG.49.0._.FA.17.0.	0.839031	0.351016
TG.49.0._.FA.18.0.	0.993998	0.0120405
TG.49.1._.FA.16.1.	0.898236	0.214646
TG.49.1._.FA.18.1.	0.603467	1.01013
TG.49.2._.FA.16.0.	0.235893	2.88876
TG.49.2._.FA.17.1.	0.946021	0.110982
TG.49.2._.FA.18.1.	0.701127	0.710134
TG.49.2._.FA.18.2.	0.201725	3.2017
TG.50.0._.FA.14.0.	0.946021	0.110982
TG.50.0._.FA.18.0.	0.241957	2.83799
TG.50.0._.FA.20.0.	0.144334	3.87125
TG.50.1._.FA.14.0.	0.624649	0.94113
TG.50.1._.FA.16.0.	0.614018	0.975461
TG.50.1._.FA.20.1.	0.74627	0.585334
TG.50.2._.FA.18.0.	0.28061	2.54158
TG.50.2._.FA.18.1.	0.922093	0.162217
TG.50.2._.FA.18.2.	0.0141737	8.51274
TG.50.3._.FA.18.1.	0.455787	1.57146
TG.50.3._.FA.18.2.	0.757699	0.554939
TG.50.3._.FA.18.3.	0.144334	3.87125
TG.50.4._.FA.16.2.	0.148586	3.81319
TG.50.4._.FA.18.1.	0.273896	2.59001
TG.50.4._.FA.18.2.	0.353758	2.07828
TG.50.4._.FA.18.3.	0.191167	3.30921
TG.50.5._.FA.18.2.	0.402868	1.81829
TG.51.1._.FA.18.1.	0.15737	3.69832
TG.51.2._.FA.17.0.	0.369697	1.99014
TG.51.2._.FA.18.1.	0.874468	0.26828
TG.51.3._.FA.16.0.	0.212695	3.09579
TG.51.3._.FA.16.1.	0.850811	0.32313
TG.51.3._.FA.18.2.	0.42886	1.69325
TG.52.0._.FA.18.0.	0.922093	0.162217
TG.52.0._.FA.20.0.	0.502676	1.37562
TG.52.1._.FA.18.1.	0.345951	2.12291
TG.52.2._.FA.18.1.	0.17609	3.47352
TG.52.2._.FA.20.1.	0.958004	0.0858075
TG.52.2._.FA.20.2.	0.128243	4.10766
TG.52.3._.FA.18.0.	0.614018	0.975461
TG.52.3._.FA.18.1.	0.235893	2.88876
TG.52.3._.FA.18.2.	0.474246	1.49206
TG.52.4._.FA.18.2.	0.910155	0.188282
TG.52.4._.FA.18.3.	0.42886	1.69325
TG.52.4._.FA.20.2.	0.646141	0.873474
TG.52.4._.FA.20.3.	0.420091	1.73457
TG.52.4._.FA.20.4.	0.0546753	5.81269
TG.52.5._.FA.18.2.	0.531968	1.26234
TG.52.5._.FA.18.3.	0.301405	2.3986
TG.52.5._.FA.20.3.	0.315816	2.30519
TG.52.5._.FA.20.4.	0.248129	2.78761
TG.53.1._.FA.18.1.	0.287432	2.49354
TG.53.2._.FA.16.0.	0.338254	2.16792
TG.53.2._.FA.18.1.	0.734897	0.61605
TG.53.3._.FA.17.1.	0.353758	2.07828
TG.53.3._.FA.18.2.	0.402868	1.81829
TG.53.4._.FA.16.0.	0.260796	2.68803
TG.53.4._.FA.17.0.	0.592997	1.04513
TG.53.4._.FA.17.1.	0.757699	0.554939
TG.54.1._.FA.18.0.	0.483624	1.45289
TG.54.1._.FA.20.0.	0.248129	2.78761
TG.54.2._.FA.18.0.	0.712323	0.678448
TG.54.2._.FA.20.1.	0.582609	1.08048
TG.54.3._.FA.18.1.	0.117103	4.2894
TG.54.3._.FA.18.2.	0.377829	1.94663
TG.54.3._.FA.20.1.	0.850811	0.32313
TG.54.3._.FA.20.2.	0.769179	0.524862
TG.54.4._.FA.18.1.	0.551959	1.18856
TG.54.4._.FA.18.2.	0.420091	1.73457
TG.54.4._.FA.20.2.	0.411427	1.77625
TG.54.4._.FA.20.3.	0.394415	1.8607
TG.54.5._.FA.18.2.	0.712323	0.678448
TG.54.5._.FA.18.3.	0.792289	0.465659
TG.54.5._.FA.20.4.	0.330665	2.2133
TG.54.6._.FA.18.1.	0.562088	1.15219
TG.54.6._.FA.18.2.	0.394415	1.8607
TG.54.6._.FA.18.3.	0.582609	1.08048
TG.54.6._.FA.20.4.	0.218336	3.04344
TG.54.6._.FA.20.5.	0.656999	0.840146
TG.54.6._.FA.22.6.	0.117103	4.2894
TG.55.3._.FA.18.1.	0.993998	0.0120405
TG.56.2._.FA.18.0.	0.541918	1.22528
TG.56.3._.FA.20.0.	0.815579	0.407714
TG.56.3._.FA.20.1.	0.437733	1.65229
TG.56.4._.FA.20.1.	0.562088	1.15219
TG.56.4._.FA.20.2.	0.624649	0.94113
TG.56.5._.FA.20.2.	0.815579	0.407714
TG.56.5._.FA.20.3.	0.667928	0.807149
TG.56.5._.FA.20.4.	0.624649	0.94113
TG.56.5._.FA.22.4.	0.201725	3.2017
TG.56.7._.FA.20.4.	0.369697	1.99014
TG.56.7._.FA.20.5.	0.769179	0.524862
TG.56.7._.FA.22.5.	0.635357	0.907135
TG.56.7._.FA.22.6.	0.287432	2.49354
TG.56.8._.FA.20.4.	0.248129	2.78761
TG.56.8._.FA.20.5.	0.455787	1.57146
TG.56.8._.FA.22.5.	0.241957	2.83799
TG.56.8._.FA.22.6.	0.369697	1.99014
TG.58.6._.FA.22.4.	0.483624	1.45289
TG.58.8._.FA.22.6.	0.483624	1.45289
TG.58.9._.FA.22.6.	0.541918	1.22528
	Fisher’s combined p-value	0.987743
